# Supplementary material for: 4-Chloro-3-nitro­benzonitrile
Source: Acta Crystallogr Sect E Struct Rep Online. 2008 Dec 10;65(Pt 1):o92. doi: 10.1107/S1600536808041330 (PMC2967999; doi:10.1107/S1600536808041330)
Supplement: Supplementary file 2 [file e-65-00o92-Isup2.hkl]

# 
# h,k,l, Fc-squared, Fo-squared, sigma(Fo-squared) and status flag 
# 
data_I
_shelx_title ' N in P-1' 
_shelx_refln_list_code          4 
_shelx_F_calc_maximum       97.22 
_exptl_crystal_F_000       184.00 
_reflns_d_resolution_high  0.8324 
 
loop_ 
 _symmetry_equiv_pos_as_xyz 
 'x, y, z' 
 '-x, -y, -z' 
 
_cell_length_a     7.2260 
_cell_length_b     7.7610 
_cell_length_c     7.7970 
_cell_angle_alpha 110.270 
_cell_angle_beta   91.860 
_cell_angle_gamma 107.220 
 
_shelx_F_squared_multiplier     1.000 
 
loop_ 
 _refln_index_h 
 _refln_index_k 
 _refln_index_l 
 _refln_F_squared_calc 
 _refln_F_squared_meas 
 _refln_F_squared_sigma 
 _refln_observed_status 
   1   0   0      323.77      339.74      2.36 o 
   2   0   0       10.89       14.63      0.75 o 
   3   0   0     1115.84     1035.75      7.79 o 
   4   0   0      651.06      668.43      7.13 o 
   5   0   0      223.81      228.02      5.01 o 
   6   0   0      130.59      123.51      4.57 o 
   7   0   0       34.28       32.92      3.20 o 
   8   0   0        9.14       12.27      2.87 o 
  -8   1   0       17.05       15.34      2.23 o 
  -7   1   0        3.95        5.47      1.79 o 
  -6   1   0        6.68        7.03      1.25 o 
  -5   1   0       15.73       22.53      1.59 o 
  -4   1   0      380.89      355.05      5.10 o 
  -3   1   0      659.29      652.77      6.40 o 
  -2   1   0      147.35      173.22      2.53 o 
  -1   1   0      896.24      886.89     20.90 o 
   0   1   0      331.71      393.15      4.02 o 
   1   1   0     1477.35     1277.04     23.25 o 
   2   1   0      242.73      209.32      2.83 o 
   3   1   0      120.62      123.81      2.76 o 
   4   1   0       29.59       26.26      1.68 o 
   5   1   0        0.03        0.57      0.94 o 
   6   1   0       74.11       72.12      3.93 o 
   7   1   0       17.14       20.35      2.97 o 
  -8   2   0       29.92       24.86      3.36 o 
  -7   2   0       30.57       36.45      2.92 o 
  -6   2   0      395.04      428.20      7.72 o 
  -5   2   0       49.25       62.08      2.51 o 
  -4   2   0       14.99       18.81      1.28 o 
  -3   2   0       35.44       35.57      1.77 o 
  -2   2   0     4632.79     4532.28      0.79 o 
  -1   2   0     1245.62     1181.76     25.32 o 
   0   2   0      161.71      186.53      2.01 o 
   1   2   0      528.25      526.05      4.79 o 
   2   2   0        6.28        4.44      0.56 o 
   3   2   0      363.69      350.15      5.17 o 
   4   2   0      246.56      219.32      4.93 o 
   5   2   0      107.78      109.14      4.25 o 
   6   2   0       18.54       23.02      2.84 o 
   7   2   0        4.65        7.05      2.60 o 
  -8   3   0       11.88       11.33      1.89 o 
  -7   3   0       21.45       24.05      2.23 o 
  -6   3   0      244.26      259.96      5.84 o 
  -5   3   0      190.39      203.47      4.53 o 
  -4   3   0       13.86       20.11      1.36 o 
  -3   3   0       77.39       75.42      2.58 o 
  -2   3   0        7.37        4.49      0.59 o 
  -1   3   0      187.17      191.35      3.08 o 
   0   3   0     2165.79     2250.28     34.33 o 
   1   3   0       93.68       93.87      2.95 o 
   2   3   0       86.81       93.31      2.73 o 
   3   3   0       98.59       96.91      3.17 o 
   4   3   0      162.28      170.02      5.04 o 
   5   3   0       28.96       29.79      2.78 o 
   6   3   0       37.86       43.98      3.92 o 
  -8   4   0       22.31       28.09      3.05 o 
  -7   4   0       31.47       32.84      2.36 o 
  -6   4   0        3.16        3.65      0.99 o 
  -5   4   0        6.47        7.58      0.96 o 
  -4   4   0      145.87      121.15      3.12 o 
  -3   4   0      518.32      440.44      5.97 o 
  -2   4   0       14.85       16.05      1.09 o 
  -1   4   0      650.43      667.44      6.86 o 
   0   4   0       17.54       18.01      1.20 o 
   1   4   0       86.80       83.13      2.76 o 
   2   4   0       25.06       25.82      1.74 o 
   3   4   0      277.80      276.77      6.22 o 
   4   4   0        7.64        8.52      1.64 o 
   5   4   0       20.04       21.30      3.02 o 
  -8   5   0       11.26       12.73      2.18 o 
  -7   5   0       41.68       41.46      2.70 o 
  -6   5   0       36.75       36.39      2.19 o 
  -5   5   0        4.27        3.84      0.96 o 
  -4   5   0       16.34       13.93      1.12 o 
  -3   5   0        0.63        0.00      0.65 o 
  -2   5   0      530.23      529.37      6.63 o 
  -1   5   0       19.86       14.80      1.30 o 
   0   5   0       10.64       14.07      0.99 o 
   1   5   0       46.90       54.90      2.54 o 
   2   5   0        1.54        1.75      1.16 o 
   3   5   0       68.10       64.91      3.67 o 
   4   5   0       34.99       37.16      3.24 o 
   5   5   0        8.77        6.40      2.86 o 
  -7   6   0        9.05        3.80      1.24 o 
  -6   6   0       89.98       69.20      2.97 o 
  -5   6   0       20.03       28.24      1.84 o 
  -4   6   0        1.36        1.67      0.48 o 
  -3   6   0      301.03      287.80      5.46 o 
  -2   6   0       10.27       12.44      1.32 o 
  -1   6   0        6.31        7.27      1.18 o 
   0   6   0       10.59       10.79      1.04 o 
   1   6   0       43.37       53.91      2.88 o 
   2   6   0       13.44       15.64      2.03 o 
   3   6   0       24.40       26.35      3.12 o 
   4   6   0        0.49        2.39      1.69 o 
  -7   7   0       14.36       10.05      1.47 o 
  -6   7   0        1.62        3.28      0.85 o 
  -5   7   0        3.71        3.42      1.04 o 
  -4   7   0        0.83        0.78      0.78 o 
  -3   7   0      141.48      151.83      4.55 o 
  -2   7   0        0.04        1.25      0.92 o 
  -1   7   0        7.99        9.50      1.60 o 
   0   7   0       12.33       10.95      2.18 o 
   1   7   0       25.55       26.72      2.49 o 
   2   7   0       10.60        9.34      2.23 o 
  -5   8   0        5.81       10.14      1.58 o 
  -4   8   0        9.88        6.34      1.43 o 
  -3   8   0        0.32        0.15      0.90 o 
  -2   8   0       16.31       16.72      2.16 o 
  -1   8   0        0.01        0.17      1.02 o 
   0   8   0        3.36        2.75      1.20 o 
   2  -9   1        0.32        2.15      1.02 o 
   3  -9   1        2.11        0.33      1.11 o 
  -1  -8   1        3.24        5.79      1.76 o 
   0  -8   1        9.04       10.02      1.19 o 
   1  -8   1        2.81        3.25      1.03 o 
   2  -8   1        8.43       13.37      1.51 o 
   3  -8   1        3.51        2.75      1.30 o 
   4  -8   1        0.37        0.68      1.04 o 
   5  -8   1        9.67       11.28      1.62 o 
   6  -8   1        0.65        4.71      1.02 o 
  -3  -7   1        9.27       16.16      2.35 o 
  -2  -7   1        0.24        0.00      1.43 o 
  -1  -7   1       23.07       23.46      2.29 o 
   0  -7   1       31.10       35.02      2.20 o 
   1  -7   1       11.00        8.84      0.96 o 
   2  -7   1        0.43        0.85      0.69 o 
   3  -7   1       41.18       57.55      2.70 o 
   4  -7   1        4.93        3.08      1.04 o 
   5  -7   1        0.06        0.35      0.69 o 
   6  -7   1        9.56       12.55      1.56 o 
   7  -7   1        0.31        3.60      1.33 o 
  -4  -6   1        9.10        8.58      2.29 o 
  -3  -6   1       11.32       10.34      2.10 o 
  -2  -6   1        1.43        0.46      1.30 o 
  -1  -6   1       43.31       45.53      2.65 o 
   0  -6   1       46.04       43.97      1.71 o 
   1  -6   1        2.21        2.10      0.80 o 
   2  -6   1       12.65       14.66      1.49 o 
   3  -6   1       35.95       35.92      1.92 o 
   4  -6   1        2.46        2.37      0.82 o 
   5  -6   1       29.04       32.31      2.12 o 
   6  -6   1        9.36       17.17      1.69 o 
   7  -6   1        0.00        0.39      0.95 o 
   8  -6   1        0.84        2.79      1.01 o 
  -5  -5   1        3.31        4.52      2.19 o 
  -4  -5   1        0.13        0.37      1.07 o 
  -3  -5   1       46.31       40.84      3.06 o 
  -2  -5   1        8.19        7.29      1.23 o 
  -1  -5   1      141.34      174.09      4.44 o 
   0  -5   1        8.82       12.16      0.91 o 
   1  -5   1       20.43       27.87      1.55 o 
   2  -5   1      184.44      194.12      3.70 o 
   3  -5   1        0.00        0.14      0.61 o 
   4  -5   1       40.39       43.75      2.00 o 
   5  -5   1       10.43       12.34      1.16 o 
   6  -5   1       19.07       29.18      2.07 o 
   7  -5   1       27.23       33.52      2.27 o 
   8  -5   1        1.06        0.72      1.23 o 
  -6  -4   1        0.06        1.86      1.86 o 
  -5  -4   1       19.31       21.51      2.33 o 
  -4  -4   1       19.78       21.37      2.40 o 
  -3  -4   1      125.75      126.79      4.15 o 
  -2  -4   1       57.44       51.23      2.40 o 
  -1  -4   1       87.06       89.35      2.81 o 
   0  -4   1        0.94        0.35      0.44 o 
   1  -4   1        7.76        5.20      0.45 o 
   2  -4   1       11.36       18.16      1.05 o 
   3  -4   1      155.01      152.61      3.15 o 
   4  -4   1       90.66       84.22      2.61 o 
   5  -4   1        0.47        0.80      0.80 o 
   6  -4   1        6.90        7.16      1.02 o 
   7  -4   1        0.63        0.34      0.79 o 
   8  -4   1       17.77       14.36      1.94 o 
  -6  -3   1       20.33       14.24      2.93 o 
  -5  -3   1        9.90        8.79      1.67 o 
  -4  -3   1      130.89      113.24      4.01 o 
  -3  -3   1      367.04      350.13      5.95 o 
  -2  -3   1      172.93      187.62      3.89 o 
  -1  -3   1        0.77        0.65      0.66 o 
   0  -3   1     1346.48     1313.28      0.64 o 
   1  -3   1        1.26        0.04      0.35 o 
   2  -3   1      168.64      176.15      2.82 o 
   3  -3   1        4.75        0.45      0.45 o 
   4  -3   1      112.38       83.20      3.25 o 
   5  -3   1      287.62      290.91      4.77 o 
   6  -3   1        0.45        0.17      0.65 o 
   7  -3   1       16.81       15.10      1.54 o 
   8  -3   1        0.12        0.54      1.15 o 
  -7  -2   1        3.40        5.09      1.83 o 
  -6  -2   1       16.48       14.60      2.19 o 
  -5  -2   1        1.15        0.00      1.24 o 
  -4  -2   1       39.56       36.54      2.14 o 
  -3  -2   1      402.01      385.93      5.46 o 
  -2  -2   1      117.92      126.35      2.78 o 
  -1  -2   1       41.76       40.75      1.45 o 
   0  -2   1      428.14      360.87    234.71 o 
   1  -2   1      425.78      434.01      3.54 o 
   2  -2   1      266.87      233.21      3.04 o 
   3  -2   1       27.05       31.72      1.27 o 
   4  -2   1        1.02        0.05      0.44 o 
   5  -2   1       24.95       28.63      1.59 o 
   6  -2   1        7.29        5.47      0.84 o 
   7  -2   1       27.99       26.34      1.79 o 
   8  -2   1        9.77        7.22      1.47 o 
  -7  -1   1        0.01        1.89      1.89 o 
  -6  -1   1       41.10       33.06      2.86 o 
  -5  -1   1      107.19      103.23      3.82 o 
  -4  -1   1       80.08       63.09      2.48 o 
  -3  -1   1      111.19      124.28      2.88 o 
  -2  -1   1     1517.71     1595.25      8.43 o 
  -1  -1   1      185.84      205.99      2.48 o 
   0  -1   1      422.72      476.83      8.90 o 
   1  -1   1       74.15       90.91      1.47 o 
   2  -1   1      305.38      309.57      0.28 o 
   3  -1   1     1052.60     1040.84      6.79 o 
   4  -1   1       74.60       67.25      2.02 o 
   5  -1   1       15.12       12.70      1.09 o 
   6  -1   1        0.47        0.00      0.85 o 
   7  -1   1        4.98        2.75      1.02 o 
   8  -1   1       22.08       21.71      2.21 o 
  -8   0   1       28.74       29.18      3.74 o 
  -7   0   1        2.68        0.40      1.77 o 
  -6   0   1       17.38       19.11      1.85 o 
  -5   0   1       67.60       76.49      3.14 o 
  -4   0   1       32.95       38.46      1.93 o 
  -3   0   1      543.28      565.88      5.90 o 
  -2   0   1      230.33      245.14      3.14 o 
  -1   0   1      130.12      139.76      1.82 o 
   0   0   1      542.36      124.00    331.49 o 
   1   0   1      283.77      260.71      3.05 o 
   2   0   1        6.10        2.59      0.47 o 
   3   0   1       98.61      121.29      2.54 o 
   4   0   1       30.87       37.34      1.66 o 
   5   0   1       72.81       69.24      0.66 o 
   6   0   1        0.73        1.10      0.64 o 
   7   0   1        7.78        6.78      1.38 o 
   8   0   1        2.35        0.51      1.56 o 
  -8   1   1        4.31        4.92      2.41 o 
  -7   1   1        9.10        7.65      1.99 o 
  -6   1   1       52.43       53.69      3.32 o 
  -5   1   1        9.60        9.94      1.34 o 
  -4   1   1      616.23      657.95      7.48 o 
  -3   1   1      553.88      607.18      6.00 o 
  -2   1   1      371.18      383.63      3.93 o 
  -1   1   1       95.54      100.79      1.68 o 
   0   1   1       12.33       14.52      0.99 o 
   1   1   1     1430.60     1602.65     33.14 o 
   2   1   1      384.53      400.38      4.44 o 
   3   1   1       26.57       17.84      1.21 o 
   4   1   1       23.40       26.44      1.60 o 
   5   1   1       18.97       15.15      1.50 o 
   6   1   1        0.75        0.97      0.99 o 
   7   1   1       46.14       31.90      2.94 o 
  -8   2   1        9.32        9.57      2.36 o 
  -7   2   1        3.80        5.48      1.56 o 
  -6   2   1       45.66       47.50      3.12 o 
  -5   2   1      158.90      162.21      4.48 o 
  -4   2   1        0.34        0.47      0.57 o 
  -3   2   1       50.49       37.32      1.58 o 
  -2   2   1      692.83      660.70      5.40 o 
  -1   2   1      225.53      251.68      3.31 o 
   0   2   1      115.30      142.79      2.00 o 
   1   2   1        3.52        7.28      0.80 o 
   2   2   1      265.21      230.81      0.47 o 
   3   2   1      141.40      133.83      3.31 o 
   4   2   1        2.24        0.85      0.81 o 
   5   2   1        1.17        2.12      1.04 o 
   6   2   1        0.39        0.30      0.85 o 
   7   2   1        8.27       11.52      1.77 o 
  -8   3   1       40.07       39.42      4.10 o 
  -7   3   1        6.40        9.19      1.90 o 
  -6   3   1      161.90      152.06      4.96 o 
  -5   3   1      162.46      181.98      4.63 o 
  -4   3   1       22.65       21.29      1.42 o 
  -3   3   1        5.49        7.24      0.87 o 
  -2   3   1       15.22       19.97      1.14 o 
  -1   3   1      813.70      829.46      7.34 o 
   0   3   1        6.95        3.11      2.36 o 
   1   3   1      139.25      137.91      3.33 o 
   2   3   1      102.76      104.65      3.12 o 
   3   3   1      132.57      133.14      3.88 o 
   4   3   1       36.83       31.50      2.26 o 
   5   3   1       49.12       42.26      3.00 o 
   6   3   1       28.43       34.26      2.91 o 
  -8   4   1        0.00        0.99      1.69 o 
  -7   4   1        1.55        1.09      1.55 o 
  -6   4   1        6.53        4.05      1.37 o 
  -5   4   1       28.43       24.29      1.84 o 
  -4   4   1      184.56      176.88      4.09 o 
  -3   4   1        0.02        1.15      0.55 o 
  -2   4   1       19.88       18.96      1.43 o 
  -1   4   1       13.11       14.09      1.26 o 
   0   4   1       69.84       73.03      1.95 o 
   1   4   1       78.49       82.38      2.99 o 
   2   4   1      193.32      166.87      4.61 o 
   3   4   1       44.49       41.52      2.59 o 
   4   4   1        1.14        2.59      1.23 o 
   5   4   1        0.11        0.95      1.24 o 
  -8   5   1       12.24       13.42      2.75 o 
  -7   5   1       24.18       27.68      2.92 o 
  -6   5   1        0.99        1.42      0.98 o 
  -5   5   1        0.01        0.70      0.91 o 
  -4   5   1        1.59        2.39      0.95 o 
  -3   5   1      134.03      136.54      3.97 o 
  -2   5   1       10.94       11.55      1.43 o 
  -1   5   1       11.97       15.77      1.52 o 
   0   5   1       32.28       29.48     20.84 o 
   1   5   1        3.44        1.71      1.08 o 
   2   5   1        4.35        6.05      1.50 o 
   3   5   1        6.54        4.42      1.48 o 
   4   5   1        4.70        5.22      1.69 o 
  -7   6   1        2.87        8.33      1.69 o 
  -6   6   1       32.81       32.69      2.80 o 
  -5   6   1        4.57        5.55      1.18 o 
  -4   6   1        7.10        7.71      1.48 o 
  -3   6   1       29.17       29.81      2.46 o 
  -2   6   1        2.78        4.24      1.42 o 
  -1   6   1       28.49       30.20      2.24 o 
   0   6   1       80.84       85.10      6.85 o 
   1   6   1        0.08        0.31      1.19 o 
   2   6   1        0.00        0.85      1.29 o 
   3   6   1        6.61        3.77      1.75 o 
  -6   7   1        0.36        1.77      1.49 o 
  -5   7   1        5.68        4.51      1.54 o 
  -4   7   1       26.65       36.99      2.96 o 
  -3   7   1        0.18        0.67      1.23 o 
  -2   7   1        1.90        1.18      1.44 o 
  -1   7   1        2.11        6.96      1.24 o 
   0   7   1        8.49        7.32      1.20 o 
   1   7   1        0.61        0.36      1.31 o 
  -5   8   1        0.83        0.23      1.58 o 
  -4   8   1        2.57        0.66      1.76 o 
  -3   8   1        6.15        8.78      1.95 o 
  -2   8   1        3.36        5.89      1.52 o 
  -1   8   1       12.34       11.70      2.37 o 
   1  -9   2        0.43        1.76      1.02 o 
   2  -9   2        6.13       10.46      1.40 o 
   3  -9   2        1.74        0.79      1.06 o 
   4  -9   2        4.42        2.00      2.01 o 
  -1  -8   2        4.60        6.73      1.70 o 
   0  -8   2        0.52        0.55      2.82 o 
   1  -8   2        5.95        5.76      1.20 o 
   2  -8   2        1.01        4.82      1.04 o 
   3  -8   2       10.77       12.61      1.37 o 
   4  -8   2        6.68        5.83      1.90 o 
   5  -8   2        2.34        6.05      1.17 o 
   6  -8   2        3.09        5.19      1.05 o 
  -3  -7   2        1.67        4.00      1.79 o 
  -2  -7   2        7.14        6.69      1.68 o 
  -1  -7   2       17.17       24.56      2.16 o 
   0  -7   2        2.18        1.42      1.07 o 
   1  -7   2        3.95        4.97      0.88 o 
   2  -7   2      141.23      118.92      0.81 o 
   3  -7   2       34.93       39.68      2.03 o 
   4  -7   2        8.33        8.42      1.17 o 
   5  -7   2        0.95        1.94      0.68 o 
   6  -7   2       37.19       52.31      2.61 o 
   7  -7   2        0.32        0.97      1.00 o 
  -4  -6   2       18.96       20.77      2.74 o 
  -3  -6   2       25.42       26.08      2.68 o 
  -2  -6   2       42.46       39.26      3.30 o 
  -1  -6   2        3.49        2.36      0.89 o 
   0  -6   2        4.91        3.76      2.39 o 
   1  -6   2       11.87       16.73      1.34 o 
   2  -6   2      303.38      283.37      5.26 o 
   3  -6   2       15.78       25.47      1.51 o 
   4  -6   2        3.38        0.37      0.50 o 
   5  -6   2       53.95       68.64      2.61 o 
   6  -6   2        5.06        4.21      1.10 o 
   7  -6   2        3.16        3.07      1.09 o 
  -5  -5   2       10.50       11.44      2.23 o 
  -4  -5   2       17.37       16.17      2.32 o 
  -3  -5   2        6.16        7.18      1.41 o 
  -2  -5   2       18.11       26.47      2.01 o 
  -1  -5   2       31.68       32.07      1.88 o 
   0  -5   2      100.12       69.61     48.68 o 
   1  -5   2       61.34       42.52      0.40 o 
   2  -5   2        0.11        0.06      0.48 o 
   3  -5   2        5.24        5.39      0.77 o 
   4  -5   2       25.27       37.54      1.74 o 
   5  -5   2       28.89       41.06      2.00 o 
   6  -5   2       22.35       23.38      1.63 o 
   7  -5   2        7.13       13.69      1.60 o 
   8  -5   2        2.49        3.55      1.15 o 
  -6  -4   2       15.25       15.50      2.80 o 
  -5  -4   2       13.26        9.19      2.16 o 
  -4  -4   2      291.24      294.22      7.12 o 
  -3  -4   2        2.63        3.54      1.25 o 
  -2  -4   2        0.49        0.92      0.66 o 
  -1  -4   2       53.06       65.89      2.44 o 
   0  -4   2      579.90      619.41      4.56 o 
   1  -4   2      333.43      299.06      0.35 o 
   2  -4   2      302.30      289.41      0.57 o 
   3  -4   2       16.45       14.25      0.45 o 
   4  -4   2       53.66       48.30      0.45 o 
   5  -4   2        3.56        0.71      0.56 o 
   6  -4   2      103.06       97.60      0.73 o 
   7  -4   2       10.00       14.17      1.51 o 
   8  -4   2       10.86       19.17      1.83 o 
  -7  -3   2       21.19       17.00      2.94 o 
  -6  -3   2        1.09        3.66      1.49 o 
  -5  -3   2       36.71       30.69      2.60 o 
  -4  -3   2       61.02       63.67      3.13 o 
  -3  -3   2      161.54      150.94      4.06 o 
  -2  -3   2        2.61        1.83      0.65 o 
  -1  -3   2      489.41      560.19      6.08 o 
   0  -3   2        0.96        4.17      2.59 o 
   1  -3   2       37.88       26.01      0.33 o 
   2  -3   2      690.48      632.29      0.38 o 
   3  -3   2        2.28        2.40      0.49 o 
   4  -3   2       41.37       45.15      1.71 o 
   5  -3   2      233.42      191.96      4.60 o 
   6  -3   2       39.93       47.04      2.17 o 
   7  -3   2        0.16        0.20      0.75 o 
   8  -3   2        6.00        6.29      1.15 o 
  -7  -2   2       13.75        9.67      2.96 o 
  -6  -2   2      145.05      129.10      5.38 o 
  -5  -2   2       95.84       90.18      3.99 o 
  -4  -2   2       62.30       67.05      2.97 o 
  -3  -2   2        7.34       12.20      1.09 o 
  -2  -2   2      188.20      195.21      3.54 o 
  -1  -2   2      845.22      889.01      6.61 o 
   0  -2   2     1184.92     1356.99     71.13 o 
   1  -2   2     1166.14     1014.60      0.38 o 
   2  -2   2       54.94       49.97      0.68 o 
   3  -2   2        3.38        8.27      0.69 o 
   4  -2   2       32.24       25.49      1.26 o 
   5  -2   2      285.21      313.46      4.84 o 
   6  -2   2       25.90       26.12      1.78 o 
   7  -2   2       31.33       30.27      2.14 o 
   8  -2   2        6.81       11.16      1.71 o 
  -7  -1   2       13.88        9.32      2.57 o 
  -6  -1   2        1.45        1.59      1.59 o 
  -5  -1   2       88.91       81.79      3.63 o 
  -4  -1   2      352.18      357.43      6.23 o 
  -3  -1   2        0.99        1.38      0.57 o 
  -2  -1   2      168.12      179.54      3.18 o 
  -1  -1   2      805.13      832.17      5.85 o 
   0  -1   2     3119.53     3133.69     27.66 o 
   1  -1   2       88.14       75.97      0.37 o 
   2  -1   2       57.70       42.04      0.41 o 
   3  -1   2      400.65      433.59      4.81 o 
   4  -1   2        9.10       16.64      1.12 o 
   5  -1   2       13.39       18.11      1.32 o 
   6  -1   2       36.81       34.82      2.03 o 
   7  -1   2       17.16       15.30      1.63 o 
   8  -1   2       13.49       15.59      2.14 o 
  -8   0   2       43.77       33.41      4.14 o 
  -7   0   2       69.51       68.81      4.67 o 
  -6   0   2       32.72       41.38      3.07 o 
  -5   0   2      286.86      292.49      6.53 o 
  -4   0   2      387.84      407.74      6.53 o 
  -3   0   2      248.80      250.02      4.31 o 
  -2   0   2        3.15        5.29      0.70 o 
  -1   0   2     9452.04     9187.59     73.18 o 
   0   0   2      101.29      121.07      1.59 o 
   1   0   2      133.52       99.06      2.76 o 
   2   0   2       84.34       63.14      0.42 o 
   3   0   2      635.60      718.49      6.81 o 
   4   0   2       82.08       76.58      2.52 o 
   5   0   2      153.67      145.32      3.83 o 
   6   0   2       19.52       19.64      1.75 o 
   7   0   2        0.38        0.39      1.02 o 
  -8   1   2        0.33        2.67      2.67 o 
  -7   1   2       15.93       15.44      3.03 o 
  -6   1   2      141.81      150.69      5.46 o 
  -5   1   2       65.25       65.69      3.02 o 
  -4   1   2      105.71      117.25      3.41 o 
  -3   1   2        3.98        3.43      0.72 o 
  -2   1   2        0.66        3.14      0.63 o 
  -1   1   2     1292.24     1418.28      7.60 o 
   0   1   2      491.99      558.42      3.81 o 
   1   1   2       38.73       26.40      0.77 o 
   2   1   2      300.10      269.12      0.84 o 
   3   1   2        4.15        5.79      0.92 o 
   4   1   2       83.35       77.93      2.80 o 
   5   1   2       71.58       71.75      2.95 o 
   6   1   2       14.78       15.91      1.75 o 
   7   1   2       31.37       30.59      2.54 o 
  -8   2   2        0.23        1.57      2.51 o 
  -7   2   2      231.23      254.19      8.44 o 
  -6   2   2       46.48       44.43      3.16 o 
  -5   2   2      103.83       92.38      3.58 o 
  -4   2   2        0.06        0.09      0.78 o 
  -3   2   2     1126.97     1072.26      8.61 o 
  -2   2   2      274.09      262.43      3.90 o 
  -1   2   2      386.11      407.70      4.98 o 
   0   2   2       10.69       12.05      8.00 o 
   1   2   2       91.08       88.20      2.55 o 
   2   2   2       36.99       28.68      0.46 o 
   3   2   2      277.69      267.72      5.21 o 
   4   2   2       87.45       83.76      3.24 o 
   5   2   2        0.05        0.39      0.94 o 
   6   2   2        0.00        1.28      1.28 o 
  -8   3   2        0.07        4.25      1.85 o 
  -7   3   2      127.59      126.43      5.83 o 
  -6   3   2       43.75       46.90      3.09 o 
  -5   3   2        0.03        1.65      0.84 o 
  -4   3   2       13.92       19.70      1.59 o 
  -3   3   2      160.59      162.14      3.71 o 
  -2   3   2      145.92      141.75      3.30 o 
  -1   3   2      603.68      644.47      7.26 o 
   0   3   2        0.15        0.32      0.47 o 
   1   3   2       62.47       79.29      2.79 o 
   2   3   2        6.58        4.51      1.01 o 
   3   3   2      182.00      175.39      4.77 o 
   4   3   2       10.80        7.36      1.61 o 
   5   3   2       61.07       62.94      3.54 o 
  -8   4   2        9.67       11.94      2.69 o 
  -7   4   2       20.02       21.57      2.70 o 
  -6   4   2       23.07       24.34      2.17 o 
  -5   4   2       31.13       32.09      2.22 o 
  -4   4   2      160.67      158.65      4.40 o 
  -3   4   2       54.46       51.51      2.47 o 
  -2   4   2       89.84       84.42      3.12 o 
  -1   4   2      187.04      202.24      4.71 o 
   0   4   2        0.08        0.08      0.58 o 
   1   4   2       11.33        9.22      1.33 o 
   2   4   2      322.56      318.95      6.72 o 
   3   4   2        4.59        4.03      1.09 o 
   4   4   2        0.16        0.86      1.41 o 
   5   4   2        1.46        0.00      1.76 o 
  -7   5   2       34.88       37.23      3.43 o 
  -6   5   2       12.16       10.96      1.93 o 
  -5   5   2        1.64        3.30      1.13 o 
  -4   5   2        3.47        4.15      1.28 o 
  -3   5   2      243.13      248.20      6.22 o 
  -2   5   2       13.08       10.64      1.58 o 
  -1   5   2       49.59       54.67      2.91 o 
   0   5   2        3.78        4.67      0.92 o 
   1   5   2       16.85       14.10      1.78 o 
   2   5   2       14.86       14.58      1.85 o 
   3   5   2       64.97       57.18      3.63 o 
   4   5   2       12.69       13.88      2.37 o 
  -7   6   2       54.98       48.65      4.32 o 
  -6   6   2        2.92        6.65      1.97 o 
  -5   6   2        0.27        0.56      1.42 o 
  -4   6   2      172.13      169.47      6.16 o 
  -3   6   2      112.49      132.22      5.16 o 
  -2   6   2        0.03        1.18      1.18 o 
  -1   6   2        0.74        0.50      1.22 o 
   0   6   2      109.97       70.20     56.17 o 
   1   6   2        0.24        0.36      1.26 o 
   2   6   2        0.00        0.99      1.29 o 
  -6   7   2        4.22        6.96      2.31 o 
  -5   7   2        1.28        1.21      1.55 o 
  -4   7   2       77.84       92.97      5.20 o 
  -3   7   2        5.34        3.26      2.16 o 
  -2   7   2        1.10        3.57      1.52 o 
  -1   7   2        0.12        1.65      1.65 o 
   0   7   2        1.47        1.34      0.94 o 
   1  -9   3        1.30        2.24      1.10 o 
   2  -9   3        0.91        0.35      0.99 o 
   3  -9   3        6.61        6.02      0.91 o 
   4  -9   3        0.85        0.00      0.80 o 
  -2  -8   3        0.01        1.37      1.37 o 
  -1  -8   3       11.35       10.50      1.70 o 
   0  -8   3        7.12        5.79      5.06 o 
   1  -8   3        0.89        1.44      0.68 o 
   2  -8   3        2.23        0.77      0.77 o 
   3  -8   3        0.03        0.80      0.71 o 
   4  -8   3       15.01       22.02      1.60 o 
   5  -8   3        1.05        3.71      0.92 o 
   6  -8   3        0.02        0.61      0.61 o 
  -3  -7   3        0.22        1.33      1.33 o 
  -2  -7   3        0.27        0.00      1.11 o 
  -1  -7   3       19.39       19.65      2.03 o 
   0  -7   3        0.37        0.70      0.65 o 
   1  -7   3       14.76       14.56      0.76 o 
   2  -7   3       24.67       18.96      0.60 o 
   3  -7   3        3.27        0.22      0.46 o 
   4  -7   3        1.43        0.54      0.59 o 
   5  -7   3        9.93        8.73      0.85 o 
   6  -7   3        3.04        0.10      0.82 o 
   7  -7   3        2.08        3.71      0.97 o 
  -4  -6   3        1.20        3.75      1.36 o 
  -3  -6   3        2.18        1.77      1.18 o 
  -2  -6   3       73.91       78.17      3.50 o 
  -1  -6   3        0.25        2.43      0.90 o 
   0  -6   3        9.60       11.05      0.85 o 
   1  -6   3       68.74       84.99      2.59 o 
   2  -6   3       75.97       70.80      1.15 o 
   3  -6   3       16.71       13.57      0.67 o 
   4  -6   3        0.30        0.28      0.42 o 
   5  -6   3        3.11        2.04      1.15 o 
   6  -6   3        0.05        0.18      0.59 o 
   7  -6   3        3.36        6.89      1.13 o 
  -5  -5   3        0.04        0.92      1.89 o 
  -4  -5   3        8.99        3.99      1.75 o 
  -3  -5   3       19.69       19.69      1.95 o 
  -2  -5   3       12.47       20.39      1.64 o 
  -1  -5   3      102.29      108.18      3.21 o 
   0  -5   3       34.99       49.13      1.44 o 
   1  -5   3        0.01        0.57      0.36 o 
   2  -5   3       20.60       23.37      1.21 o 
   3  -5   3       25.70       20.28      0.56 o 
   4  -5   3       55.36       39.88      0.57 o 
   5  -5   3        9.34        9.01      0.43 o 
   6  -5   3        8.86       13.75      1.24 o 
   7  -5   3        1.47        2.35      0.77 o 
   8  -5   3        0.01        0.67      0.78 o 
  -6  -4   3        9.88       10.53      2.65 o 
  -5  -4   3       21.45       20.99      2.59 o 
  -4  -4   3      201.63      189.03      5.75 o 
  -3  -4   3        0.01        1.58      0.75 o 
  -2  -4   3       23.32       27.63      1.72 o 
  -1  -4   3       89.51       95.01      2.84 o 
   0  -4   3       43.35       33.89     24.29 o 
   1  -4   3       87.71       78.45      2.01 o 
   2  -4   3        0.18        0.80      0.32 o 
   3  -4   3       13.12       10.13      0.36 o 
   4  -4   3        1.05        3.99      0.67 o 
   5  -4   3       23.79       22.08      1.86 o 
   6  -4   3        0.28        0.16      0.65 o 
   7  -4   3       11.27       13.42      1.26 o 
   8  -4   3        3.86        5.61      1.32 o 
  -6  -3   3       24.57       25.09      2.91 o 
  -5  -3   3       39.96       40.81      2.91 o 
  -4  -3   3       56.39       43.07      0.99 o 
  -3  -3   3      241.82      230.94      5.12 o 
  -2  -3   3       54.18       57.05      2.19 o 
  -1  -3   3       23.53       14.80      0.49 o 
   0  -3   3       34.45       19.08     14.20 o 
   1  -3   3        0.75        3.72      0.47 o 
   2  -3   3      237.54      274.18      3.68 o 
   3  -3   3       79.38       76.07      0.38 o 
   4  -3   3       72.74       96.35      2.50 o 
   5  -3   3        0.04        1.10      0.59 o 
   6  -3   3       11.76       14.65      1.27 o 
   7  -3   3        4.03        7.42      1.04 o 
   8  -3   3       14.84       19.10      1.83 o 
  -7  -2   3        3.43        3.41      2.19 o 
  -6  -2   3       24.86       21.15      2.82 o 
  -5  -2   3        4.19        5.78      1.27 o 
  -4  -2   3        6.04        5.91      1.17 o 
  -3  -2   3        2.98        3.80      0.79 o 
  -2  -2   3       11.43       13.82      1.06 o 
  -1  -2   3      133.97      104.04      0.60 o 
   0  -2   3        3.99        3.02      0.34 o 
   1  -2   3        0.75        0.36      0.36 o 
   2  -2   3       11.98        7.08      0.35 o 
   3  -2   3       25.29       17.90      0.52 o 
   4  -2   3       72.94       69.43      2.85 o 
   5  -2   3        3.23        1.66      0.82 o 
   6  -2   3        7.90        9.86      1.22 o 
   7  -2   3        3.20        4.11      1.10 o 
  -7  -1   3        8.39       13.46      2.71 o 
  -6  -1   3       15.71       17.50      2.35 o 
  -5  -1   3       59.44       52.61      3.42 o 
  -4  -1   3      231.52      228.49      5.43 o 
  -3  -1   3       26.33       19.25      0.75 o 
  -2  -1   3       11.66       17.78      1.29 o 
  -1  -1   3       81.98       96.13      2.29 o 
   0  -1   3      133.11      142.97      4.00 o 
   1  -1   3      348.02      393.26      4.57 o 
   2  -1   3      123.20      143.45      2.93 o 
   3  -1   3       24.23       36.04      1.62 o 
   4  -1   3       34.17       37.75      1.80 o 
   5  -1   3        3.72        4.48      0.86 o 
   6  -1   3       10.24       11.22      1.25 o 
   7  -1   3        9.55       14.58      1.52 o 
  -8   0   3        7.06        8.11      2.96 o 
  -7   0   3        6.25        2.98      2.46 o 
  -6   0   3        0.37        0.22      1.49 o 
  -5   0   3       21.45       17.91      2.04 o 
  -4   0   3      119.65      124.16      3.95 o 
  -3   0   3      110.87      120.51      3.23 o 
  -2   0   3       25.34       23.92      1.23 o 
  -1   0   3       22.53       24.77      1.12 o 
   0   0   3        4.24        3.58      0.76 o 
   1   0   3        0.24        1.79      0.49 o 
   2   0   3      405.94      349.28      0.45 o 
   3   0   3       15.27       19.28      1.34 o 
   4   0   3       10.16       12.92      1.33 o 
   5   0   3        0.22        1.91      0.75 o 
   6   0   3        4.00        4.06      1.19 o 
   7   0   3       11.71       10.60      1.90 o 
  -8   1   3        1.61        2.56      2.86 o 
  -7   1   3       21.17       19.62      3.18 o 
  -6   1   3       45.39       48.08      3.42 o 
  -5   1   3       55.07       69.08      3.58 o 
  -4   1   3       25.36       24.81      1.93 o 
  -3   1   3        1.09        0.52      0.61 o 
  -2   1   3        0.37        0.29      0.55 o 
  -1   1   3      277.63      248.54      3.82 o 
   0   1   3       47.52       39.99      1.16 o 
   1   1   3       45.93       37.65      0.53 o 
   2   1   3       81.08       85.95      2.64 o 
   3   1   3        0.02        0.85      0.54 o 
   4   1   3       36.96       47.53      2.39 o 
   5   1   3        0.52        0.97      0.89 o 
   6   1   3       15.70       11.89      1.88 o 
  -8   2   3        5.07        4.34      3.21 o 
  -7   2   3       30.26       27.99      3.82 o 
  -6   2   3       56.19       55.30      3.44 o 
  -5   2   3       45.48       42.86      2.74 o 
  -4   2   3       58.77       56.30      2.51 o 
  -3   2   3        5.86        5.29      0.98 o 
  -2   2   3        7.59        8.14      0.95 o 
  -1   2   3        0.07        0.07      0.54 o 
   0   2   3      142.50      120.67     80.87 o 
   1   2   3      196.44      199.63      4.21 o 
   2   2   3       12.79       11.11      0.56 o 
   3   2   3        0.07        1.04      0.79 o 
   4   2   3       11.25       15.04      1.85 o 
   5   2   3       12.50       12.35      1.83 o 
   6   2   3       16.90       15.64      2.27 o 
  -8   3   3        1.52        2.50      2.90 o 
  -7   3   3       47.95       48.18      4.54 o 
  -6   3   3       10.84        9.46      1.96 o 
  -5   3   3        1.58        2.89      1.04 o 
  -4   3   3        0.77        0.00      0.85 o 
  -3   3   3       65.56       57.38      2.50 o 
  -2   3   3       95.92       80.97      2.92 o 
  -1   3   3       51.52       48.01      2.44 o 
   0   3   3      173.02      125.90     88.94 o 
   1   3   3       20.25       13.90      1.45 o 
   2   3   3      219.40      237.26      5.52 o 
   3   3   3       52.33       52.91      3.00 o 
   4   3   3        8.60        8.75      1.94 o 
   5   3   3       20.32       28.57      2.65 o 
  -7   4   3       13.30        7.60      2.71 o 
  -6   4   3       29.24       32.79      2.85 o 
  -5   4   3       15.29       17.08      2.06 o 
  -4   4   3        0.82        1.18      1.00 o 
  -3   4   3        4.68        3.67      1.30 o 
  -2   4   3       52.80       50.94      2.64 o 
  -1   4   3      113.13      112.69      3.83 o 
   0   4   3        0.21        0.35      0.71 o 
   1   4   3       66.56       67.14      3.28 o 
   2   4   3        2.21        3.82      1.05 o 
   3   4   3        2.53        3.12      1.06 o 
   4   4   3        5.96        4.45      1.82 o 
  -7   5   3        0.04        0.30      2.03 o 
  -6   5   3        0.28        0.69      1.52 o 
  -5   5   3        5.88        7.23      1.71 o 
  -4   5   3       65.61       66.88      3.86 o 
  -3   5   3       27.41       28.93      2.61 o 
  -2   5   3       26.36       32.90      2.61 o 
  -1   5   3       18.89       20.76      2.11 o 
   0   5   3       73.28       54.79     39.95 o 
   1   5   3        0.01        0.48      1.40 o 
   2   5   3        0.78        0.90      1.15 o 
   3   5   3        3.65        2.47      1.82 o 
  -6   6   3        0.37        2.39      2.39 o 
  -5   6   3       10.54       14.03      2.64 o 
  -4   6   3       21.77       21.37      2.82 o 
  -3   6   3       21.63       22.28      3.11 o 
  -2   6   3        0.02        1.16      1.36 o 
  -1   6   3       21.20       25.33      2.66 o 
   0   6   3        6.08        8.43      1.31 o 
   1   6   3        1.53        3.71      1.52 o 
  -4   7   3        0.02        3.98      1.88 o 
  -3   7   3        5.15       10.65      2.32 o 
  -2   7   3        7.99       13.62      2.31 o 
  -1   7   3        7.09       10.81      2.37 o 
   1  -9   4        0.54        0.41      0.75 o 
   2  -9   4        1.57        3.14      0.86 o 
   3  -9   4        1.73        1.20      1.34 o 
   4  -9   4        2.23        1.36      1.32 o 
  -2  -8   4        0.01        0.16      0.97 o 
  -1  -8   4        2.75        6.27      1.20 o 
   0  -8   4        2.41        0.87      1.70 o 
   1  -8   4        7.71        6.59      0.67 o 
   2  -8   4        8.60       12.44      1.22 o 
   3  -8   4        0.23        0.46      0.65 o 
   4  -8   4        3.55        0.78      0.53 o 
   5  -8   4        2.32        0.16      0.58 o 
   6  -8   4        0.08        0.62      0.58 o 
  -3  -7   4        0.12        0.00      1.22 o 
  -2  -7   4       29.73       29.40      2.97 o 
  -1  -7   4        2.04        0.85      0.84 o 
   0  -7   4        1.53        0.53      0.51 o 
   1  -7   4      100.49       74.39      0.58 o 
   2  -7   4       58.60       43.71      0.54 o 
   3  -7   4        0.88        0.14      0.53 o 
   4  -7   4        1.19        1.38      0.59 o 
   5  -7   4       25.24       18.94      2.09 o 
   6  -7   4        0.14        0.25      0.68 o 
  -4  -6   4        2.28        0.38      1.21 o 
  -3  -6   4       17.58       15.99      2.68 o 
  -2  -6   4        9.72        6.70      1.29 o 
  -1  -6   4       43.05       39.29      2.16 o 
   0  -6   4        1.98        3.48      0.65 o 
   1  -6   4       81.53       75.47      0.55 o 
   2  -6   4       23.30       18.15      0.46 o 
   3  -6   4        2.01        0.06      0.37 o 
   4  -6   4        8.32       11.21      1.02 o 
   5  -6   4        5.17        8.46      0.99 o 
   6  -6   4        2.58        3.39      0.64 o 
   7  -6   4        6.82        6.68      1.77 o 
  -5  -5   4        5.97        4.68      2.01 o 
  -4  -5   4       58.31       63.23      3.71 o 
  -3  -5   4        0.17        0.51      1.30 o 
  -2  -5   4        0.61        0.40      0.88 o 
  -1  -5   4      168.43      168.03      3.93 o 
   0  -5   4        2.88        0.73      0.38 o 
   1  -5   4       25.41       19.22      0.49 o 
   2  -5   4        0.91        0.15      0.44 o 
   3  -5   4       13.25       10.38      0.52 o 
   4  -5   4       25.27       15.85      1.91 o 
   5  -5   4        8.83       10.53      1.02 o 
   6  -5   4        0.10        0.70      0.55 o 
   7  -5   4        2.59        5.98      0.94 o 
  -6  -4   4        0.20        2.09      1.96 o 
  -5  -4   4       99.21      114.05      5.62 o 
  -4  -4   4       10.94       14.97      1.85 o 
  -3  -4   4       36.80       32.68      2.28 o 
  -2  -4   4        2.93        0.00      0.68 o 
  -1  -4   4       73.97       89.90      2.72 o 
   0  -4   4      217.25      248.10      2.82 o 
   1  -4   4      161.80      154.24      3.58 o 
   2  -4   4       16.34       15.40      0.36 o 
   3  -4   4       14.77       10.29      0.34 o 
   4  -4   4        1.20        0.98      0.55 o 
   5  -4   4       82.01       60.90      3.40 o 
   6  -4   4        3.66        3.38      1.06 o 
   7  -4   4        4.24        4.19      1.39 o 
  -6  -3   4        2.09        3.59      1.80 o 
  -5  -3   4       32.28       23.39      1.45 o 
  -4  -3   4       14.88       15.52      1.93 o 
  -3  -3   4       62.59       67.06      2.98 o 
  -2  -3   4       79.21       83.44      2.80 o 
  -1  -3   4      142.25      154.45      3.28 o 
   0  -3   4       20.23       28.18      0.92 o 
   1  -3   4      269.68      231.75      4.67 o 
   2  -3   4       25.44       24.15      1.59 o 
   3  -3   4       18.02       19.76      1.19 o 
   4  -3   4       47.21       45.48      0.44 o 
   5  -3   4       49.88       41.30      2.65 o 
   6  -3   4        0.00        0.35      0.64 o 
   7  -3   4        7.07       11.27      1.45 o 
  -7  -2   4       40.53       32.65      4.53 o 
  -6  -2   4       48.08       47.32      4.09 o 
  -5  -2   4        0.84        2.46      1.58 o 
  -4  -2   4       45.32       36.64      2.58 o 
  -3  -2   4        1.07        0.00      0.83 o 
  -2  -2   4      243.63      274.15      5.06 o 
  -1  -2   4      702.12      826.22      7.67 o 
   0  -2   4        7.14        2.29      2.63 o 
   1  -2   4        0.09        0.23      0.38 o 
   2  -2   4        8.42        9.18      1.23 o 
   3  -2   4       32.11       40.74      1.79 o 
   4  -2   4      163.91      159.09      4.78 o 
   5  -2   4        8.34       12.67      1.22 o 
   6  -2   4        3.23        6.92      1.12 o 
   7  -2   4        1.88        1.08      1.33 o 
  -7  -1   4       10.26       10.25      2.88 o 
  -6  -1   4        8.58        9.75      2.66 o 
  -5  -1   4      226.45      241.22      7.02 o 
  -4  -1   4        0.22        1.74      0.98 o 
  -3  -1   4       34.28       31.01      1.98 o 
  -2  -1   4      200.47      224.23      4.31 o 
  -1  -1   4      848.18      827.37      7.40 o 
   0  -1   4      111.14       88.48      2.16 o 
   1  -1   4       34.69       20.15      0.40 o 
   2  -1   4       79.06       60.55      0.59 o 
   3  -1   4       12.51       14.47      0.67 o 
   4  -1   4        5.50        0.68      0.52 o 
   5  -1   4       39.99       41.14      2.78 o 
   6  -1   4       17.98       27.98      1.93 o 
   7  -1   4        3.37        8.59      1.27 o 
  -7   0   4        3.08        8.45      3.00 o 
  -6   0   4        7.35        8.11      2.46 o 
  -5   0   4       64.34       62.30      3.95 o 
  -4   0   4       41.38       35.02      2.56 o 
  -3   0   4       67.31       63.58      2.53 o 
  -2   0   4     1048.78     1176.08      9.05 o 
  -1   0   4      205.78      214.59      3.60 o 
   0   0   4       51.04       53.80     36.04 o 
   1   0   4       17.81       21.95      1.20 o 
   2   0   4      367.41      316.11      0.72 o 
   3   0   4       31.89       32.36      1.77 o 
   4   0   4       16.27       28.35      1.89 o 
   5   0   4        2.58        4.91      1.17 o 
   6   0   4        0.40        0.78      1.05 o 
  -7   1   4       99.11      110.37      6.50 o 
  -6   1   4       26.87       26.47      3.13 o 
  -5   1   4        0.53        0.65      1.34 o 
  -4   1   4        0.24        0.57      0.78 o 
  -3   1   4        0.31        0.94      0.63 o 
  -2   1   4      460.34      467.16      5.91 o 
  -1   1   4      266.30      267.39      4.51 o 
   0   1   4        1.62        3.05      0.78 o 
   1   1   4       22.27       16.45      0.62 o 
   2   1   4        0.03        0.33      0.65 o 
   3   1   4       65.95       67.52      0.86 o 
   4   1   4       85.98      107.46      3.83 o 
   5   1   4        2.59        8.08      1.22 o 
   6   1   4        7.74       10.56      1.88 o 
  -7   2   4       40.49       34.46      4.80 o 
  -6   2   4       21.57       13.42      2.50 o 
  -5   2   4        6.79        4.52      1.58 o 
  -4   2   4      264.99      245.06      5.75 o 
  -3   2   4        2.09        1.44      0.79 o 
  -2   2   4       81.41       75.84      2.83 o 
  -1   2   4       15.53       17.50      1.42 o 
   0   2   4       69.43       51.96     38.81 o 
   1   2   4       28.74       25.66      1.74 o 
   2   2   4       40.05       34.80      0.80 o 
   3   2   4        7.56        1.40      0.81 o 
   4   2   4        0.88        3.03      0.94 o 
   5   2   4        3.26        6.48      1.47 o 
  -7   3   4        2.93        0.60      2.90 o 
  -6   3   4        9.02        3.94      2.46 o 
  -5   3   4       12.60       11.07      1.68 o 
  -4   3   4       76.66       67.45      3.22 o 
  -3   3   4      117.92      110.89      3.90 o 
  -2   3   4      119.64      113.14      3.87 o 
  -1   3   4       24.28       20.03      1.89 o 
   0   3   4       40.73       29.69      0.78 o 
   1   3   4        0.98        0.92      1.15 o 
   2   3   4      200.04      209.21      1.20 o 
   3   3   4        1.71        1.03      1.18 o 
   4   3   4       11.42       12.47      1.87 o 
  -7   4   4       18.56       11.75      3.23 o 
  -6   4   4       10.22       14.45      2.44 o 
  -5   4   4        9.51        8.52      2.02 o 
  -4   4   4        8.39        5.15      1.74 o 
  -3   4   4       16.64       11.65      1.80 o 
  -2   4   4      114.03      111.47      4.34 o 
  -1   4   4        6.70        8.44      1.45 o 
   0   4   4        1.02        1.65      0.70 o 
   1   4   4       76.46       84.63      3.91 o 
   2   4   4        0.44        0.16      1.10 o 
   3   4   4        3.27        4.05      1.61 o 
  -6   5   4        0.00        2.01      2.12 o 
  -5   5   4        4.56        6.71      2.66 o 
  -4   5   4      121.67      122.82      5.66 o 
  -3   5   4        9.14        7.89      1.72 o 
  -2   5   4       25.28       19.90      1.02 o 
  -1   5   4        0.08        1.37      1.37 o 
   0   5   4       39.91       36.59      2.11 o 
   1   5   4        6.74        6.83      1.82 o 
   2   5   4       10.40       13.87      2.19 o 
  -5   6   4       90.39       82.55      5.77 o 
  -4   6   4       85.44       95.00      5.73 o 
  -3   6   4        3.19        5.01      1.77 o 
  -2   6   4        6.53        7.23      2.00 o 
  -1   6   4       30.65       32.52      3.43 o 
   0   6   4        0.89        2.00      1.16 o 
   1  -9   5        0.18        1.69      0.82 o 
   2  -9   5        2.97        0.08      0.56 o 
   3  -9   5        0.40        0.46      0.65 o 
  -1  -8   5        1.34        0.22      0.89 o 
   0  -8   5        1.51        1.19      0.54 o 
   1  -8   5        0.63        0.08      0.63 o 
   2  -8   5        0.47        0.84      0.64 o 
   3  -8   5        3.92        0.54      0.54 o 
   4  -8   5        0.37        0.35      0.50 o 
   5  -8   5        0.04        0.08      0.56 o 
  -3  -7   5        0.26        1.03      1.03 o 
  -2  -7   5       13.28       21.90      1.92 o 
  -1  -7   5        0.17        0.10      0.71 o 
   0  -7   5        4.06        5.66      0.69 o 
   1  -7   5       13.19       10.12      0.68 o 
   2  -7   5        3.95        0.36      0.44 o 
   3  -7   5        0.06        0.24      0.38 o 
   4  -7   5        3.61        1.03      0.51 o 
   5  -7   5        0.79        0.20      0.90 o 
   6  -7   5        1.16        4.54      0.78 o 
  -4  -6   5        0.11        1.11      1.52 o 
  -3  -6   5       25.75       32.96      2.40 o 
  -2  -6   5        2.26        3.06      0.96 o 
  -1  -6   5       12.30       15.49      1.36 o 
   0  -6   5       19.91       19.28      8.27 o 
   1  -6   5       26.85       40.50      1.71 o 
   2  -6   5        5.54        6.45      0.77 o 
   3  -6   5        0.00        0.06      0.44 o 
   4  -6   5        0.01        0.88      0.43 o 
   5  -6   5        0.18        0.21      0.56 o 
   6  -6   5        1.30        4.15      0.90 o 
  -5  -5   5        6.46        1.76      1.56 o 
  -4  -5   5       30.47       29.16      2.67 o 
  -3  -5   5        0.10        0.49      1.04 o 
  -2  -5   5       24.76       24.46      1.74 o 
  -1  -5   5       13.29       21.07      1.52 o 
   0  -5   5        1.05        0.30      0.34 o 
   1  -5   5        2.00        2.47      0.50 o 
   2  -5   5       15.24       17.71      1.05 o 
   3  -5   5       12.28       10.97      1.26 o 
   4  -5   5        3.73        0.07      0.55 o 
   5  -5   5        2.53        4.90      0.84 o 
   6  -5   5        0.08        0.16      0.61 o 
   7  -5   5        0.27        0.27      0.67 o 
  -6  -4   5       23.36       23.71      3.13 o 
  -5  -4   5       83.43       80.82      4.64 o 
  -4  -4   5        0.31        1.23      1.13 o 
  -3  -4   5       39.38       38.16      2.56 o 
  -2  -4   5       17.36       20.31      1.63 o 
  -1  -4   5       16.58       23.51      1.43 o 
   0  -4   5       22.28       22.11      0.90 o 
   1  -4   5        0.77        0.98      0.35 o 
   2  -4   5        0.08        0.00      0.40 o 
   3  -4   5        4.43        4.07      0.67 o 
   4  -4   5        8.23        7.10      0.50 o 
   5  -4   5        0.04        0.73      0.47 o 
   6  -4   5        7.66       13.04      1.32 o 
   7  -4   5        0.47        0.10      0.82 o 
  -6  -3   5        2.53        0.00      1.91 o 
  -5  -3   5        9.74       13.81      2.24 o 
  -4  -3   5       46.54       45.85      2.92 o 
  -3  -3   5       15.41       15.00      1.74 o 
  -2  -3   5        0.02        0.05      1.06 o 
  -1  -3   5        2.29        0.06      0.72 o 
   0  -3   5        1.12        0.67      0.27 o 
   1  -3   5       45.06       47.14      1.76 o 
   2  -3   5       15.57       14.74      1.59 o 
   3  -3   5       27.02       19.79      0.49 o 
   4  -3   5        2.67        2.46      0.81 o 
   5  -3   5        1.80        3.58      0.97 o 
   6  -3   5        1.00        3.46      0.80 o 
   7  -3   5        6.02       10.14      1.33 o 
  -6  -2   5        2.91        1.56      2.57 o 
  -5  -2   5        0.78        0.39      1.61 o 
  -4  -2   5       15.94       22.61      2.43 o 
  -3  -2   5        2.00        0.87      0.87 o 
  -2  -2   5       34.37       44.74      2.39 o 
  -1  -2   5        2.14        0.26      0.74 o 
   0  -2   5        0.41        0.55      0.38 o 
   1  -2   5       10.74        8.71      1.13 o 
   2  -2   5       18.45       14.93      1.92 o 
   3  -2   5        6.64        3.13      1.52 o 
   4  -2   5        8.27       10.76      1.19 o 
   5  -2   5        1.86        4.44      0.89 o 
   6  -2   5        0.21        0.53      0.56 o 
  -7  -1   5        5.35        8.15      2.87 o 
  -6  -1   5        2.68        1.87      2.37 o 
  -5  -1   5       75.71       67.27      4.49 o 
  -4  -1   5        0.10        2.16      1.34 o 
  -3  -1   5        1.23        0.58      0.98 o 
  -2  -1   5        4.47        2.84      0.93 o 
  -1  -1   5       19.54       16.67      1.10 o 
   0  -1   5       31.53       26.86      1.01 o 
   1  -1   5       60.39       66.44      2.27 o 
   2  -1   5        1.58        0.63      0.70 o 
   3  -1   5        0.52        0.95      0.84 o 
   4  -1   5        0.08        0.87      0.67 o 
   5  -1   5        3.09        2.55      0.98 o 
   6  -1   5        5.71        9.21      1.58 o 
  -7   0   5        1.69        2.87      3.32 o 
  -6   0   5        0.15        0.81      2.23 o 
  -5   0   5       31.13       33.82      3.35 o 
  -4   0   5       22.89       28.69      2.45 o 
  -3   0   5        4.10        6.55      1.06 o 
  -2   0   5        0.53        1.43      0.69 o 
  -1   0   5        7.40        9.66      1.01 o 
   0   0   5       12.46        8.74      6.63 o 
   1   0   5       37.29       47.45      2.01 o 
   2   0   5       17.97       24.99      1.63 o 
   3   0   5        8.25       13.53      1.42 o 
   4   0   5        6.22       12.20      1.40 o 
   5   0   5        1.42        3.77      0.90 o 
   6   0   5        4.32        8.45      1.40 o 
  -7   1   5       15.62       18.55      3.87 o 
  -6   1   5        6.89        6.43      2.76 o 
  -5   1   5        0.05        1.39      1.39 o 
  -4   1   5        5.48        5.94      1.24 o 
  -3   1   5        0.01        0.10      0.90 o 
  -2   1   5       21.39       16.83      1.43 o 
  -1   1   5       24.69       21.98      1.59 o 
   0   1   5        2.21        0.18      0.49 o 
   1   1   5        1.98        0.08      0.71 o 
   2   1   5        1.85        0.28      0.81 o 
   3   1   5        3.81        7.79      1.20 o 
   4   1   5        1.33        0.50      1.02 o 
   5   1   5        1.29        1.58      0.99 o 
  -7   2   5       25.63       24.97      3.94 o 
  -6   2   5        6.06        6.06      2.32 o 
  -5   2   5       10.59        9.71      1.89 o 
  -4   2   5        4.25        3.51      1.62 o 
  -3   2   5        7.45        7.97      1.26 o 
  -2   2   5       10.64        7.84      1.15 o 
  -1   2   5        1.39        2.39      1.07 o 
   0   2   5       62.06       43.11     32.29 o 
   1   2   5       26.31       21.12      0.55 o 
   2   2   5       23.84       25.36      2.01 o 
   3   2   5        5.80        6.49      1.32 o 
   4   2   5        1.31        0.45      1.19 o 
  -7   3   5        0.12        1.06      2.73 o 
  -6   3   5        9.28        7.91      2.35 o 
  -5   3   5        0.10        0.40      1.33 o 
  -4   3   5        4.80        4.80      1.34 o 
  -3   3   5       29.85       29.43      2.43 o 
  -2   3   5       10.25        9.27      1.38 o 
  -1   3   5        1.02        0.14      0.88 o 
   0   3   5        6.05        5.97      0.79 o 
   1   3   5       44.12       32.67      0.91 o 
   2   3   5        7.06        6.97      1.05 o 
   3   3   5        1.08        0.48      1.16 o 
  -6   4   5        3.99        2.10      2.54 o 
  -5   4   5        1.72        2.18      1.91 o 
  -4   4   5        3.17        4.35      1.48 o 
  -3   4   5        0.32        2.40      1.29 o 
  -2   4   5       22.23       23.72      2.53 o 
  -1   4   5        9.61        8.17      1.89 o 
   0   4   5        0.94        1.12      0.86 o 
   1   4   5        4.27        4.60      1.55 o 
   2   4   5        0.85        0.53      1.21 o 
  -5   5   5       27.29       28.63      4.04 o 
  -4   5   5       10.32        8.67      2.27 o 
  -3   5   5        0.01        0.70      1.46 o 
  -2   5   5        3.27        2.37      1.67 o 
  -1   5   5       12.89       10.37      2.37 o 
   0   5   5        1.20        0.93      0.96 o 
  -1  -8   6        0.03        0.65      0.51 o 
   0  -8   6        0.61        0.19      0.50 o 
   1  -8   6        6.62       11.86      1.10 o 
   2  -8   6        0.05        1.35      0.54 o 
   3  -8   6        0.33        0.91      0.45 o 
   4  -8   6        1.03        2.55      0.50 o 
  -2  -7   6        0.04        0.22      0.81 o 
  -1  -7   6        0.49        0.34      0.56 o 
   0  -7   6       14.23       18.46     14.36 o 
   1  -7   6       21.51       16.82      0.44 o 
   2  -7   6        0.55        0.23      0.39 o 
   3  -7   6        0.01        0.06      0.53 o 
   4  -7   6        7.88        4.91      1.24 o 
   5  -7   6        0.11        0.33      0.38 o 
  -4  -6   6        0.41        1.76      1.48 o 
  -3  -6   6        0.47        1.16      0.87 o 
  -2  -6   6        6.29        6.29      1.09 o 
  -1  -6   6        0.03        0.99      0.37 o 
   0  -6   6       31.61       17.80      2.43 o 
   1  -6   6        0.60        0.11      0.49 o 
   2  -6   6        0.04        0.47      0.47 o 
   3  -6   6        3.37        0.39      0.48 o 
   4  -6   6        3.32        0.25      0.51 o 
   5  -6   6        2.00        0.00      0.49 o 
   6  -6   6        1.30        0.22      1.13 o 
  -4  -5   6        0.10        1.00      1.27 o 
  -3  -5   6        0.21        0.84      0.98 o 
  -2  -5   6       24.56       22.56      1.68 o 
  -1  -5   6        7.21        4.74      0.91 o 
   0  -5   6        2.36        5.50      0.56 o 
   1  -5   6        9.00       16.08      1.07 o 
   2  -5   6        2.56        0.47      0.47 o 
   3  -5   6        2.45        2.37      0.83 o 
   4  -5   6        2.89        4.98      0.83 o 
   5  -5   6        1.12        1.58      0.63 o 
   6  -5   6        1.79        6.34      0.99 o 
  -5  -4   6        0.00        0.64      1.34 o 
  -4  -4   6       10.21        9.16      1.62 o 
  -3  -4   6        2.65        2.58      1.02 o 
  -2  -4   6       45.24       53.94      2.45 o 
  -1  -4   6       21.41       23.40      1.42 o 
   0  -4   6        6.81        2.42      0.94 o 
   1  -4   6        2.52        6.61      0.74 o 
   2  -4   6        2.54        5.07      0.74 o 
   3  -4   6        4.85        6.72      1.01 o 
   4  -4   6       22.79       20.53      0.87 o 
   5  -4   6        0.12        0.48      0.56 o 
   6  -4   6        1.59        5.88      1.18 o 
  -6  -3   6       11.33       10.43      1.93 o 
  -5  -3   6        5.40        1.77      1.73 o 
  -4  -3   6        2.25        6.71      1.81 o 
  -3  -3   6        4.76        3.97      1.42 o 
  -2  -3   6       10.95        8.54      0.90 o 
  -1  -3   6        2.97        1.98      0.81 o 
   0  -3   6       91.70       88.31      2.80 o 
   1  -3   6        1.30        0.23      0.63 o 
   2  -3   6        4.67        4.03      0.42 o 
   3  -3   6       15.27       12.57      0.68 o 
   4  -3   6       34.87       20.80      3.26 o 
   5  -3   6        0.24        0.74      0.65 o 
   6  -3   6        1.08        5.49      1.06 o 
  -6  -2   6        0.02        1.20      1.90 o 
  -5  -2   6       19.30       19.85      2.61 o 
  -4  -2   6        0.15        0.54      1.52 o 
  -3  -2   6       36.35       49.25      3.07 o 
  -2  -2   6       56.37       56.97      3.37 o 
  -1  -2   6        1.38        0.72      0.72 o 
   0  -2   6        0.85        0.68      0.37 o 
   1  -2   6        6.56       10.61      1.28 o 
   2  -2   6        7.25       14.91      1.31 o 
   3  -2   6       17.40       14.07      0.71 o 
   4  -2   6        3.06        0.29      0.68 o 
   5  -2   6        0.01        0.40      0.85 o 
   6  -2   6        0.02        0.67      0.82 o 
  -6  -1   6       40.09       35.50      2.24 o 
  -5  -1   6        5.53        5.15      2.34 o 
  -4  -1   6        2.09        0.51      1.59 o 
  -3  -1   6       32.06       29.05      2.42 o 
  -2  -1   6      353.36      401.15      6.31 o 
  -1  -1   6        1.27        0.22      0.56 o 
   0  -1   6        0.66        2.59      0.49 o 
   1  -1   6       57.89       73.35      2.53 o 
   2  -1   6       25.75       23.00      0.57 o 
   3  -1   6        8.60        8.76      1.39 o 
   4  -1   6        6.30        6.57      1.49 o 
   5  -1   6        4.24        8.56      1.45 o 
  -6   0   6       20.51       25.15      3.72 o 
  -5   0   6       10.85       12.69      2.15 o 
  -4   0   6        0.01        0.95      1.22 o 
  -3   0   6      133.35      154.20      4.55 o 
  -2   0   6       21.78       25.94      1.74 o 
  -1   0   6       10.80       10.44      1.09 o 
   0   0   6        1.01        0.15      0.88 o 
   1   0   6       27.10       38.38      1.96 o 
   2   0   6       13.41       12.56      0.73 o 
   3   0   6        2.00        0.70      0.73 o 
   4   0   6        2.64        8.01      0.99 o 
   5   0   6        0.16        0.51      1.03 o 
  -6   1   6        0.40        0.30      1.91 o 
  -5   1   6        0.64        0.42      1.40 o 
  -4   1   6       22.02       21.84      2.34 o 
  -3   1   6       45.32       46.23      2.60 o 
  -2   1   6       12.95       14.53      1.65 o 
  -1   1   6        6.15        8.98      1.19 o 
   0   1   6        0.30        1.06      1.78 o 
   1   1   6        9.07        7.00      0.70 o 
   2   1   6        8.37        6.51      1.38 o 
   3   1   6       18.37       28.87      2.14 o 
   4   1   6        1.82        5.44      1.41 o 
  -6   2   6        1.87        2.52      2.52 o 
  -5   2   6       42.90       33.92      3.67 o 
  -4   2   6        0.08        1.45      1.45 o 
  -3   2   6        0.00        2.00      1.06 o 
  -2   2   6       35.07       33.01      2.37 o 
  -1   2   6        1.92        2.97      0.93 o 
   0   2   6       13.23        7.35      6.34 o 
   1   2   6       20.37       19.19      0.89 o 
   2   2   6        6.43        1.13      0.90 o 
   3   2   6        0.00        0.43      1.02 o 
  -5   3   6       15.77       13.45      2.98 o 
  -4   3   6        3.52        3.07      1.62 o 
  -3   3   6       52.03       48.67      3.46 o 
  -2   3   6       10.89        8.23      1.58 o 
  -1   3   6        0.21        0.58      1.00 o 
   0   3   6        1.85        0.79      2.12 o 
   1   3   6       45.67       45.86      3.06 o 
   2   3   6        1.67        3.94      1.23 o 
  -4   4   6        4.00        3.57      2.11 o 
  -3   4   6        4.86        5.98      1.91 o 
  -2   4   6        1.12        2.58      1.55 o 
  -1   4   6        2.14        3.49      1.58 o 
   0   4   6        3.81        5.02      1.04 o 
   1  -8   7        1.60        0.82      0.36 o 
   2  -8   7        0.55        0.11      0.37 o 
   3  -8   7        0.01        0.38      0.34 o 
  -2  -7   7        0.22        2.44      0.68 o 
  -1  -7   7        0.00        0.50      0.50 o 
   0  -7   7        2.08        2.97      2.37 o 
   1  -7   7        0.51        1.00      0.56 o 
   2  -7   7        0.15        0.00      0.35 o 
   3  -7   7        1.12        3.24      0.64 o 
   4  -7   7        0.02        0.76      0.60 o 
  -3  -6   7        2.07        1.78      1.03 o 
  -2  -6   7        0.37        0.35      0.53 o 
  -1  -6   7        1.64        1.35      0.66 o 
   0  -6   7        8.88       14.01      1.62 o 
   1  -6   7        0.04        0.62      0.34 o 
   2  -6   7        0.22        0.11      0.40 o 
   3  -6   7        0.00        0.51      0.51 o 
   4  -6   7        0.11        0.76      0.60 o 
   5  -6   7        0.52        0.27      0.49 o 
  -4  -5   7        0.37        0.83      1.37 o 
  -3  -5   7        2.38        2.51      1.16 o 
  -2  -5   7        0.09        1.66      0.69 o 
  -1  -5   7        0.16        0.20      0.62 o 
   0  -5   7        0.89        1.38      0.67 o 
   1  -5   7        9.05        9.40      0.83 o 
   2  -5   7        1.18        4.39      0.69 o 
   3  -5   7        0.00        1.40      0.60 o 
   4  -5   7        0.39        0.63      0.63 o 
   5  -5   7        0.13        0.15      0.68 o 
  -4  -4   7        4.81        3.73      1.82 o 
  -3  -4   7        2.67        3.92      1.40 o 
  -2  -4   7       11.82       20.39      1.73 o 
  -1  -4   7        0.08        0.07      0.51 o 
   0  -4   7        0.01        0.18      0.35 o 
   1  -4   7        0.27        2.10      0.56 o 
   2  -4   7        2.15        3.49      0.83 o 
   3  -4   7        3.75        0.55      0.68 o 
   4  -4   7        0.43        1.58      0.65 o 
   5  -4   7        1.49        3.41      0.93 o 
  -5  -3   7       11.57        7.47      2.79 o 
  -4  -3   7        1.50        1.20      1.53 o 
  -3  -3   7        0.04        0.49      1.28 o 
  -2  -3   7        4.68        4.46      1.25 o 
  -1  -3   7        5.45       10.65      1.31 o 
   0  -3   7       10.00       14.84      1.10 o 
   1  -3   7        0.38        0.40      0.66 o 
   2  -3   7        3.07        8.41      1.31 o 
   3  -3   7        0.09        0.46      0.92 o 
   4  -3   7        0.00        0.38      0.64 o 
   5  -3   7        0.45        0.49      0.63 o 
  -5  -2   7        4.04        1.61      2.28 o 
  -4  -2   7        4.24        4.58      1.98 o 
  -3  -2   7        1.20        3.11      1.38 o 
  -2  -2   7        2.00        2.21      1.20 o 
  -1  -2   7        6.27        4.93      0.81 o 
   0  -2   7        3.11        1.91      0.53 o 
   1  -2   7       15.20       24.37      1.64 o 
   2  -2   7        0.03        0.60      0.60 o 
   3  -2   7        0.44        0.86      0.63 o 
   4  -2   7        1.00        2.20      1.06 o 
   5  -2   7        0.18        0.85      0.75 o 
  -5  -1   7        5.44        3.49      2.20 o 
  -4  -1   7        1.40        0.79      1.54 o 
  -3  -1   7        0.19        0.13      1.21 o 
  -2  -1   7       12.07       14.03      1.49 o 
  -1  -1   7        1.09        1.38      0.65 o 
   0  -1   7        6.61        6.03      0.61 o 
   1  -1   7        0.03        0.07      0.63 o 
   2  -1   7        0.48        1.15      0.68 o 
   3  -1   7        0.16        0.76      0.62 o 
   4  -1   7        0.00        0.00      0.81 o 
  -5   0   7        3.47        3.54      2.19 o 
  -4   0   7        6.67        3.57      1.71 o 
  -3   0   7        6.59        3.48      1.62 o 
  -2   0   7        0.07        0.83      0.78 o 
  -1   0   7       16.87       15.27      1.51 o 
   0   0   7        2.21        2.08      1.79 o 
   1   0   7        0.00        0.26      0.56 o 
   2   0   7        3.47        7.86      1.04 o 
   3   0   7        1.02        2.15      0.96 o 
  -5   1   7        2.28        2.24      1.85 o 
  -4   1   7        3.12        3.63      1.49 o 
  -3   1   7        0.39        1.29      1.13 o 
  -2   1   7        0.36        0.00      0.91 o 
  -1   1   7        4.97        3.31      1.11 o 
   0   1   7        5.15        5.24      1.08 o 
   1   1   7        0.82        0.82      0.72 o 
   2   1   7        0.56        0.33      0.74 o 
   3   1   7        0.15        0.36      0.77 o 
  -5   2   7        0.94        1.33      1.93 o 
  -4   2   7        0.30        1.03      1.35 o 
  -3   2   7       13.42       13.39      2.23 o 
  -2   2   7        0.06        0.90      1.09 o 
  -1   2   7        1.28        1.21      0.96 o 
   0   2   7        8.36        5.47      5.87 o 
   1   2   7        6.57        7.48      1.43 o 
  -3   3   7        0.13        0.22      1.48 o 
  -2   3   7        0.30        1.28      1.12 o 
  -1   3   7        0.31        0.34      1.12 o 
   0   3   7        4.36        4.90      2.68 o 
   0  -7   8        5.05       10.05      1.28 o 
   1  -7   8        0.26        0.31      0.38 o 
   2  -7   8        0.01        0.65      0.35 o 
  -2  -6   8        0.01        0.80      0.55 o 
  -1  -6   8        5.42       10.24      0.92 o 
   0  -6   8        0.09        0.21      0.35 o 
   1  -6   8        0.29        0.21      0.40 o 
   2  -6   8        0.53        2.22      0.45 o 
   3  -6   8        0.56        2.11      0.60 o 
  -3  -5   8        2.80        4.23      1.25 o 
  -2  -5   8        3.68        2.42      0.81 o 
  -1  -5   8        0.12        0.40      0.50 o 
   0  -5   8        1.90        4.93      0.64 o 
   1  -5   8        0.07        0.87      0.53 o 
   2  -5   8        0.55        0.78      0.60 o 
   3  -5   8        0.13        0.88      1.68 o 
   4  -5   8        0.84        1.71      0.76 o 
  -3  -4   8       10.83       14.94      1.93 o 
  -2  -4   8        1.19        0.89      1.03 o 
  -1  -4   8        0.00        0.76      0.64 o 
   0  -4   8        2.06        5.61      0.56 o 
   1  -4   8        1.13        2.28      0.78 o 
   2  -4   8        0.79        2.21      0.71 o 
   3  -4   8        5.95        2.13      2.04 o 
   4  -4   8        0.95        2.01      0.94 o 
  -4  -3   8        0.07        0.00      1.71 o 
  -3  -3   8        0.75        2.28      1.97 o 
  -2  -3   8        1.56        3.44      1.41 o 
  -1  -3   8       11.43        7.28      2.00 o 
   0  -3   8        0.72        0.84      0.56 o 
   1  -3   8        0.11        0.10      0.73 o 
   2  -3   8        1.80        0.80      0.66 o 
   3  -3   8        6.51        6.60      0.76 o 
   4  -3   8        0.09        0.58      0.82 o 
  -4  -2   8        4.96        1.93      2.58 o 
  -3  -2   8        6.51       12.64      2.15 o 
  -2  -2   8        8.46        9.10      1.15 o 
  -1  -2   8        0.72        0.46      0.65 o 
   0  -2   8        0.45        0.61      0.32 o 
   1  -2   8        3.60        7.47      0.89 o 
   2  -2   8        0.98        2.48      0.78 o 
   3  -2   8        0.00        0.45      0.75 o 
  -4  -1   8       10.82        9.10      2.26 o 
  -3  -1   8       74.49       78.13      4.18 o 
  -2  -1   8        2.51        0.21      0.82 o 
  -1  -1   8        0.72        0.70      0.75 o 
   0  -1   8        8.79        8.39      0.69 o 
   1  -1   8        3.84        0.08      0.49 o 
   2  -1   8        2.11        0.08      0.83 o 
   3  -1   8        1.40        0.83      0.83 o 
  -4   0   8        9.25        8.93      2.50 o 
  -3   0   8        4.19        6.80      1.61 o 
  -2   0   8        2.30        1.17      0.74 o 
  -1   0   8        0.00        1.02      0.63 o 
   0   0   8        3.18        3.27      3.35 o 
   1   0   8        0.29        0.08      0.51 o 
   2   0   8        0.08        0.28      0.66 o 
  -3   1   8        0.06        0.50      1.20 o 
  -2   1   8        0.04        1.04      1.04 o 
  -1   1   8        0.87        2.17      0.99 o 
   0   1   8        1.63        2.79      0.63 o 
  -1  -5   9        0.01        0.14      0.37 o 
   0  -5   9        0.88        0.30      0.30 o 
   1  -5   9        0.05        0.16      0.47 o 
  -2  -4   9        0.01        0.14      1.05 o 
  -1  -4   9        0.06        0.41      0.51 o 
   0  -4   9        0.24        0.25      0.54 o 
   1  -4   9        0.07        0.12      0.74 o 
   2  -4   9        0.25        3.11      0.95 o 
  -2  -3   9        0.14        0.16      1.25 o 
  -1  -3   9        1.33        0.22      0.61 o 
   0  -3   9        0.06        0.25      0.25 o 
   1  -3   9        0.00        0.39      0.42 o 
  -2  -2   9        0.26        0.67      0.77 o 
  -1  -2   9        0.31        0.79      0.49 o 
   0  -2   9        1.28        0.96      0.36 o 
   1  -2   9        0.04        0.43      0.43 o 
  -2  -1   9        0.04        1.13      0.82 o 
  -1  -1   9        0.17        0.63      0.65 o 
   0  -1   9        0.39        0.15      0.58 o 
                                                 
